# Supplementary material for: “All Hands on Deck”: A Systematic Review of Concussion Guidelines Across All Sailing Sports and a Call to Action
Source: Sports (Basel). 2025 Dec 18;13(12):455. doi: 10.3390/sports13120455 (PMC12737527; doi:10.3390/sports13120455)
Supplement: Supplementary file 1 [file sports-13-00455-s001.zip]

Archive with 1 entries (1 files):
- sports-3939242-supplementary.pdf
